# Supplementary material for: The early hunting dog from Dmanisi with comments on the social behaviour in Canidae and hominins
Source: Sci Rep. 2021 Jul 29;11:13501. doi: 10.1038/s41598-021-92818-4 (PMC8322302; doi:10.1038/s41598-021-92818-4)
Supplement: Supplementary file 2 — Supplementary Table S1. [file 41598_2021_92818_MOESM2_ESM.xlsx]

## Sheet: Foglio1
	Cat. Numb.	D6327
		L	W	H
	p1	6.4	4.7	-
	p2	13.8	7.2	-
	p3	16.2	7.2	-
	m1	30.5	11.6	-
	trm1	20.6	11.6	-
	tdm1	9.9	11.2	-
	Mp1H	-	-	28.7
	Mp2H	-	-	27.4
